# Supplementary material for: Experimental and Theoretical Investigation of Gadolinium Oxyhydride (GdHO) Thin Films: Optical, Photocatalytic, and Electronic Properties
Source: Nanomaterials (Basel). 2023 Dec 7;13(24):3093. doi: 10.3390/nano13243093 (PMC10745946; doi:10.3390/nano13243093)
Supplement: Supplementary file 1 [file nanomaterials-13-03093-s001.zip]

Archive with 1 entries (1 files):
- nanomaterials-2718215-supplementary.pdf
